# Supplementary material for: Mycoviromic Analysis Unveils Complex Virus Composition in a Hypovirulent Strain of Sclerotinia sclerotiorum
Source: J Fungi (Basel). 2022 Jun 21;8(7):649. doi: 10.3390/jof8070649 (PMC9317179; doi:10.3390/jof8070649)
Supplement: Supplementary file 1 [file jof-08-00649-s001.zip]

Archive with 1 entries (1 files):
- jof-1762146-supplementary.pdf
